# Supplementary material for: Parameterization of the vertical distribution of leaf area index (LAI) in rice (Oryza sativa L.) using a plant canopy analyzer
Source: Sci Rep. 2018 Apr 23;8:6387. doi: 10.1038/s41598-018-24369-0 (PMC5913339; doi:10.1038/s41598-018-24369-0)
Supplement: Supplementary file 1 — Supplement 1, Supplement 2 [file 41598_2018_24369_MOESM1_ESM.xlsx]

## Sheet: Supplemental 1
Supplemental 1. The dates of panicle initiation stage (PI), Heading stage and Maturing stage
		2013				2014
		PI	Heading	Maturing		PI	Heading	Maturing
	Shennong265	2013-07-12	2013-08-01	2013-09-06		2018-07-15	2018-08-02	2018-09-06
	Nipponbare	2013-07-25	2013-08-16	2013-09-26		2018-07-24	2018-08-17	2018-10-01
	Takanari	2013-07-20	2013-08-13	2013-09-22		2018-07-21	2018-08-12	2018-09-27
	Kasalath	2013-07-17	2013-08-08	2013-09-05
	Kamenoo	2013-07-12	2018-07-31	2018-09-04

## Sheet: Supplemental 2
Supplemental 2. Differences in parameter (a1, a2, a3 and a4) values among stages, cultivars and cultivation treatments.
	Cultivar	Treatment	a1					a2					a3					a4
			PI	2WBH	1WBH	Heading		PI	2WBH	1WBH	Heading		PI	2WBH	1WBH	Heading		PI	2WBH	1WBH	Heading
2013	Shennong 265	LF	0.328	0.295	0.32	0.363		0.051	0.05	0.045	0.033		-0.063	-0.072	-0.065	-0.035		2.67	2.38	2.67	3.41
	Shennong 265	HF	0.35	0.394	0.404	0.406		0.051	0.1	0.034	0.031		-0.054	-0.013	-0.003	-0.011		2.48	1.71	3	3.24
	Nipponbare	LF	0.375	0.379	0.463	0.415		0.044	0.038	0.051	0.027		-0.037	-0.012	0.002	-0.012		2.59	2.26	1.55	3.43
	Nipponbare	HF	0.412	0.432	0.446	0.448		0.043	0.029	0.033	0.023		-0.02	-0.002	-0.016	-0.026		2.32	3.56	3.21	4.03
	Takanari	LF	0.318	0.371	0.458	0.453		0.049	0.043	0.043	0.036		-0.038	-0.063	-0.004	0		2.65	3.08	2.08	2.85
	Takanari	HF	0.323	0.455	0.48	0.559		0.039	0.037	0.037	0.029		-0.044	-0.002	-0.016	0.006		2.96	2.77	2.88	4.21
	Kasalath	LF	0.344	0.345	0.391	0.424		0.043	0.029	0.033	0.044		-0.08	-0.03	-0.036	-0.012		3.55	3.05	3.32	2.42
	Kamenoo	LF	0.393	0.374	0.374	0.407		0.06	0.051	0.036	0.047		-0.021	-0.041	-0.018	-0.013		2.12	2.36	2.79	2.42
2014	Shennong 265	LD	0.428	0.388	0.413	0.394		0.052	0.039	0.041	0.035		-0.009	-0.008	-0.007	-0.019		2.26	2.43	2.7	3.01
	Shennong 265	ND	0.432	0.446	0.438	0.409		0.046	0.042	0.033	0.034		-0.018	-0.017	0.016	-0.003		2.43	2.41	2.9	3.11
	Shennong 265	HD	0.452	0.481	0.448	0.441		0.044	0.039	0.031	0.032		-0.019	-0.004	0.003	-0.009		2.49	2.95	3.3	2.86
	Nipponbare	LD	0.396	0.463	0.455	0.47		0.035	0.03	0.034	0.028		-0.03	-0.011	0.008	-0.002		3.3	3.14	3.14	3.47
	Nipponbare	ND	0.416	0.434	0.417	0.492		0.029	0.027	0.032	0.028		-0.027	0.003	-0.008	0		3.54	3.75	3.54	2.76
	Nipponbare	HD	0.362	0.443	0.488	0.476		0.028	0.03	0.036	0.03		-0.023	-0.007	0.01	0.003		3.47	3.29	3.25	3.53
	Takanari	LD	0.4	0.415	0.44	0.455		0.031	0.036	0.034	0.028		-0.005	-0.017	-0.016	-0.007		3.78	2.79	3.05	3.55
	Takanari	ND	0.424	0.388	0.439	0.447		0.033	0.025	0.032	0.028		-0.018	-0.023	-0.012	-0.008		3.19	3.9	3.15	4.28
	Takanari	HD	0.434	0.384	0.464	0.453		0.03	0.028	0.036	0.03		-0.015	-0.022	-0.012	0.006		3.15	3.56	2.86	3.51
PI: panicle initiation; 2WBH: 2 weeks before heading; 1WBH: 1 week before heading; LF: low fertilizer level; HF: high fertilizer level; LD: low plant density level; ND: normal plant density level; HD: high plant density level.
